# Supplementary material for: Experimental Identification of Cross-Reacting IgG Hotspots to Predict Existing Immunity Evasion of SARS-CoV-2 Variants by a New Biotechnological Application of Phage Display
Source: Viruses. 2023 Dec 29;16(1):58. doi: 10.3390/v16010058 (PMC10820762; doi:10.3390/v16010058)
Supplement: Supplementary file 1 [file viruses-16-00058-s001.zip]

Archive with 1 entries (1 files):
- viruses-2744776-supplementary.pdf
